# Supplementary material for: Curcumin Mitigates Muscle Atrophy Potentially by Attenuating Calcium Signaling and Inflammation in a Spinal Nerve Ligation Model
Source: Curr Issues Mol Biol. 2024 Nov 5;46(11):12497–511. doi: 10.3390/cimb46110742 (PMC11592774; doi:10.3390/cimb46110742)
Supplement: Supplementary file 1 [file cimb-46-00742-s001.zip]

Archive with 1 entries (1 files):
- cimb-3267650-supplementary.pdf
